# Supplementary material for: Range of Movement in Ray I of Manus and Pes and the Prehensility of the Autopodia in the Early Permian to Late Cretaceous Non-Anomodont Synapsida
Source: PLoS One. 2014 Dec 17;9(12):e113911. doi: 10.1371/journal.pone.0113911 (PMC4269487; doi:10.1371/journal.pone.0113911)
Supplement: S1 Table — Measurements on metapodiale I and phalanges of digit I and II in manus and pes of Early Permian to Late Cretaceous non-anomodont Synapsida. (XLSX) [file pone.0113911.s001.xlsx]

## Sheet: Tabelle1
MANUS OR PES				metapodiale I	metapodiale I	metapodiale I	digitus I	digitus II	digitus II
comment	taxa		museums number	length	width	width	phalanx 1	basal phalanx	middle phalanx
					basis	shaft	length	length	length
pes?	Dimetrodon		CAMZM T 857	18.7	20.9	9.7		13.8	14
	?Gorgonops		SAM-PK-K7580	9.3	8.1	4.9	8.2	8.9	8.9
	Oligokyphus		NHMUK R 7515	7.9	4.6	1.8
	Eozostrodon	parvus	CAMZM Eo PC	2.3	1.1	0.4
	Eozostrodon	parvus	CAMZM Eo PC	2.1	1.3	0.4
	Eozostrodon	parvus	CAMZM Eo PC	2.37	1.4	0.4
	Gobiconodon	ostromi	MCZ 19860	9	6	3
MANUS				metacarpale I	metacarpale I	metacarpale I	digitus I	digitus II	digitus II
comment	taxa		museums number	length	width	width	phalanx 1	basal phalanx	middle phalanx
					basis	shaft	length	length	length
cast	Edaphosaurus	boanerges	NHMUK R 9204	17.7	17.2	10.6	15	17.6	13.2
	Ophiacodon	navajovicus	AMNH 4776	12.6	12.3	7.6	9.3	17.3	13.4
	Biarmosuchus	tener	PIN 1758/320	18.6	16.9	10.6	16.2	18.8	17.4
right manus	Titanophoneus	potens	PIN 157/1	25.8	22.2	14.8	21.7	23	21.9
left manus	Titanophoneus	potens	PIN 157/1	24.7	19.8	14.2	23.4	24	22.5
	Viatkogorgon	ivakhnenkoi	PIN 2212/61	13	5.3	5	10	8.3
	Gorgonopsia	indet.	BP/1/4259	11.6	12.5	9.3	11.8	13	10.4
	Gorgonopsia	indet.	BP/1/600	12.5	10	6.2	8.8	11.3	9.2
	Gorgonops	torvus	BP/1/4089	14	10.6	7		14.2
	Aelurognathus	tigriceps	SAM-PK-2342	24.8	17.4	13.8		36.2
	Rubidgea		BP/1/2167	27			22.2
	cf. Rubidgea		BP/1/1210	28	17.3	14.7	22.3	22.3	23.8
	Gorgonopsia	indet.	CGS CM 86-471	9.6	9	6.8	9	11.2	9.1
	Gorgonopsia	indet.	SAM-PK-K4441	15.2	15.3	12.3	14.5	14.9	13.4
	Glanosuchus		CGS RS424	11.5	10.3	6.5	8.3	12	8.7
	Therocephalia	indet.	NMQR 3530	14.8	10.6	5.7
	Olivierosuchus	parringtoni	BP/1/3849	5	5	4.3	4.7	5.8	5.5
	Theriognathus		NMQR 3375	5.9		3.8	5.6	6.8	6.1
	Theriognathus	microps	NHMUK R 5694	17.3	16.1	11	16.5	14	14.2
	Ictidosuchoides	intermedius	BP/1/1334	3			3.6	4.2
	Ictidosuchoides	longiceps	CGS CM86-655	4.4	2.6	1.6	3.4	4.6
	Ictidosuchops	intermedius	BP/1/2294	4.8	2.8	1.6	2
	Ictidosuchops	intermedius	BP/1/2294				3	5.7
	Ictidosuchops	intermedius	BP/1/3155	4.4	2.2		3.8	3.7	3
	?Regisaurus		BP/1/3973	5.3	5.6	4
	Regisauridae	indet.	CAMZM T 837	4.2	2.4	1.7	3.5	4
	Zorillodontops	gracilis	SAM-PK-K1392	3.2	0.6	0.4	2.2		2.4
	Tetracynodon	darti	BP/1/2710	4.6	2.5	2	3.2	4.4	3.4
	Ericiolacerta	parva	CAMZM T 369	2.7		1.2			3
	Therocephalia	indet.	BP/1/5898	3.3	2	1.3	3.5	3.2	2.4
	Microgomphodon	oligocynus	SAM-PK-K10160	6.6	5.1	3	6.1	7.4	7
	Aelurosuchus		SAM-PK-5875	7.5	3.9			6.3
	?Therocephalia	indet.	TM 4696	6.3	3.2	2.2	4.9	5.3	4.7
	Therocephalia	indet.	BP/1/6163	2.2	1.5	0.8	2.2	2.9	2.6
	Procynosuchus	delaharpeae	BP/1/591	7.7	3.7	2.7		7.2
	Procynosuchus	delaharpeae	RC92	11.2	7	4.7	6.2	10.3	7.3
	Galesaurus	planiceps	BP/1/2513b	5.7	3.5	1.6	3.5	5	3.3
	Galesaurus	planiceps	BP/1/4637	5.7	4	2	4	5.8	4.8
	Galesaurus	planiceps	BP/1/4506	10.2		3.3		8.9
	Galesaurus	planiceps	BP/1/2513a	8.3	6.8	3.4	5.4	8.6	5.8
	Galesaurus	planiceps	SAM-PK-K10468	8.4	6.9	2.9	5.5	8.2	5.8
	Thrinaxodon	liorhinus	BP/1/2776	6.4	3.6	1.6	4.4	6.2	4.2
	Thrinaxodon	liorhinus	BP/1/1730	7.7	2.5	2	5	7.7	5
	Thrinaxodon	liorhinus	BP/1/1737	9.2	4.9	3		8
	Diademodon	tetragonus	NHMUK R-3581	7.9	5.3	3.6		6.6
	Diademodon	tetragonus	BP/1/3756	6	4.2	3.5		4.4	4.4
	Cricodon	metabolus	CAMZM T 905	16	11.2	6.6		14	11.8
	Cynodontia	indet.	BP/1/4534	4.3			2.6	2.7	2.1
	Cynodontia	indet.	BP/1/4535		2.3	1.2	3	3.8	2.9
	Chiniquodon	theotonicus	MCZ 3781		5.7	2.7		7.7
cast	Jeholodens	jenkinsi	GMV 2139a	1.9	1	0.5	1.5	2.3	1.75
	Zhangheotherium	quinquecuspidens	IVPP V7466	3.2	1.55	1.1	2.75	3.54	2.7
	Henkelotherium	guimarotae	Gui Mam 138/76		1.08	0.55
cast	Sinodelphys	szalayi	CAGS00-IG03	2.9			2.3	2.9
cast	Asiatherium	reshetovi	PIRAS 3907	2.2	1	0.5	1.85	2.45	1.3
cast	Eomaia	scansoria	CAGS01-IG-1a	3.1	0.7	0.3	2.4	2.7	2.1
	Didelphis	virginiana	CAMZM A4.5/2	11.8	5.6	3.8	12	10.6	5.8
PES				metatarsale I	metatarsale I	metatarsale I	digitus I	digitus II	digitus II
comment	taxa		museums number	length	width	width	phalanx 1	basal phalanx	middle phalanx
					basis	shaft	length	length	length
cast	Edaphosaurus	boanerges	NHMUK R 9204	18	22.2	15.2	14.6	19.4	16.7
	Ophiacodon	navajovicus	AMNH 4781	17	17.7	10	11.8	12.8	11.1
	Dimetrodon	teutonis	MNG 10654	14	12.4	5.6	10.8	11.8
	Titanophoneus	potens	PIN 157/1	20	20	13.5	21.5	20.5	21
	Viatkogorgon	ivakhnenkoi	PIN 2212/61	9.5		4.8		8.3	8.3
	Sauroctonus	parringtoni	GPIT/RE/7113	21	14.5	10.5	18		17.1
	Gorgonops	torvus	BP/1/4089	22.8	10	6.4		13.7	13.7
	Aelurognathus	microdon	SAM-PK-9344	17.6	12.4	18.6	14.6	14.3
	Gorgonopsia	indet.	SAM-PK-10315	11.6	11	7	9.7	12.1	10.2
	Gorgonopsia	indet.	SAM-PK-K4441	11.6	13.6	13.2	13.9
	Glanosuchus	macrops	SAM-PK-K7809	7.4	8.6	6.5	6	7.2	5.7
	Glanosuchus		SAM-PK-12051	10.9	10.1	6.2	7.9	7.7	6.9
	Therocephalia	indet.	NMQR 3530	13	9.3	5.6	8.5	9.8	9.7
	Theriognathus	microps	BP/1/182	4.2	1.3	0.8		2.9	3
	Ictidosuchoides	longiceps	CGS CM86-655	8.5	3.4	2.1
	Ictidosuchoides		SAM-PK-K10704	5.7	2.3	2.1	4.3	5.4	4.5
	Regisauridae	indet.	CAMZM T 837	4.5	2.2	1.5	3.3	4.2	3.7
cast of AMNH 5622	Bauria	cynops	CAMZM T 373	8.7	5.9	4.2	6.4	8.2	8.5
	Galesaurus	planiceps	BP/1/4506	9.8	6.4	2.8	7.1	8.8	5.6
	Thrinaxodon	liorhinus	BP/1/2776	6.5	4.1	1.7		5.7	4.6
	Thrinaxodon	liorhinus	BP/1/1730	6.8	3.2	1.8	4	5.9	3.3
	Thrinaxodon	liorhinus	BP/1/4282	6.5	4.5	2.5
	Diademodon	tetragonus	NHMUK R-3581	7.5	6.5	2.7	5.2	6.6	5.2
	?Scalenodon		NHMUK R 9391	9	5.5	2.5	6.8	7.6	5
	Erythrotherium	parringtoni	SAM-PK-K359	2.1	0.4	0.4	1.9		1.8
	Megazostrodon	rudnerae	NHMUK M 26407	2.55	1.1	0.5	2.6	3.4
cast	Jeholodens	jenkinsi	GMV 2139a	2.9	0.9	0.8	2.15	2.7	2.1
	?Eucosmodon		AMNH 16325	10.3	3.5	2.2
	Zhangheotherium	quinquecuspidens	IVPP V7466	4.3		1	3.7
cast	Zhangheotherium	quinquecuspidens	CAGS-IG-97.07352	4.5	1.4	0.5	3	4.2	3.6
	Henkelotherium	guimarotae	Gui Mam 138/76			0.5	3.17		3.02
cast	Sinodelphys	szalayi	CAGS00-IG03		1	0.3	2.55
cast	Eomaia	scansoria	CAGS01-IG-1a	3.2	0.8	0.45	2.6	3	2.1
	Didelphis	virginiana	CAMZM A4.5/2	15	5.7	3.8	9.2	11.6	5.8
